# Supplementary material for: Discriminating cross-reactivity in polyclonal IgG1 responses against SARS-CoV-2 variants of concern
Source: Nat Commun. 2022 Oct 15;13:6103. doi: 10.1038/s41467-022-33899-1 (PMC9568977; doi:10.1038/s41467-022-33899-1)
Supplement: Supplementary file 4 — Source Data [file 41467_2022_33899_MOESM4_ESM.xlsx]

## Sheet: Figure 2a
Figure 2a
		Name
	002	FP	100
		WT	8.1246	100
		Alpha	5.1829	84.9498	100
		Beta	11.9593	89.311	88.9972	100
		Gamma	0	92.8244	93.6156	87.8465	100
	003	FP	1.7144	0.0771	0	0	0	100
		WT	1.7896	0	0	0	0	81.6301	100
		Alpha	0.6032	0.6089	0	0	0	76.1197	96.5813	100
		Beta	0.6351	0.6181	0	0	0	62.356	92.7731	97.3665	100
		Gamma	2.5095	0.335	0	0	0	58.1674	89.148	80.3825	78.0246	100
	303	FP	3.0595	0.4612	0	0	0	2.9599	1.1782	0.8325	0.3922	0.4255	100
		WT	0.365	0.0126	0	0	0	0.922	0.6609	0.2823	0.2275	0.6866	77.4795	100
		Alpha	0.5929	0.0134	0.0134	0.0134	0.0134	3.0916	0.2853	0.2118	0	0.8175	44.9022	76.0765	100
		Beta	0.1865	0	0	0	0	4.893	1.4179	1.5157	1.2438	2.1817	40.9635	73.1683	88.8911	100
		Gamma	0.879	0	0	0	0	5.8114	2.4943	2.8929	2.5098	4.0151	16.8738	85.6224	90.2863	74.7148	100
	304	FP	2.4328	1.642	0	0	0	1.7848	9.5736	10.2254	9.4124	9.5574	15.6324	2.1925	0.4718	0.6034	0.6438	100
		WT	14.0741	0	0	0	0	0	0	0	0	0	9.4984	6.9368	6.9368	8.2726	8.2726	1.3358	100
		Alpha	9.3329	0	0	0	0	0	1.5269	1.5269	1.5269	1.5269	1.9707	0	0	0.9275	0.9275	1.1403	82.3567	100
		Beta	10.6096	0	0	0	0	0	0	0	0	0	0	0	0	0	0	0	99.4879	100	100
		Gamma	12.0908	0	0	0	0	0	0	0	0	0	0	0	0	0	0	0.4019	92.1566	98.2901	89.592	100
	307	FP	3.5076	0.6197	0	0	0	4.2524	1.3929	0.7211	0.5223	0.5223	6.1875	4.9316	5.0804	4.4731	4.9529	4.2678	0	0.3799	0	0	100
		WT	0	0	0	0	0	0	0	0	0	0	0	0	0	0	0	0	0	0	0	0	0	100
		Alpha	0	0	0	0	0	0	0	0	0	0	0	0	0	0	0	0	0	0	0	0	100	0	100
		Beta	0	0	0	0	0	0	0	0	0	0	0	0	0	0	0	0	0	0	0	0	10.9938	0	0	100
		Gamma	0	0	0	0	0	0	0	0	0	0	0	0	0	0	0	0	0	0	0	0	17.3559	0	6.5131	93.4869	100
	308	FP	6.0874	0	0	0	0	3.1011	1.1822	0.715	0.2833	0.4873	3.9848	1.6286	1.7948	2.7956	2.6106	0.1071	0.7144	0.7144	0.7144	0.7144	1.4071	0	0	0	0	100
		WT	3.0858	0	0	0	0	0	0	0	0	0	0	0	0	0	0	0	0	0	0	0	0	0	0	0	0	0	100
		Alpha	0	0	0	0	0	0	0	0	0	0	0	0	0	0	0	0	0	0	0	0	0	0	0	0	0	35.3557	64.6443	100
		Beta	0	0	0	0	0	0	0	0	0	0	0	0	0	0	0	0	0	0	0	0	0	0	0	0	0	34.191	65.0223	95.5711	100
		Gamma	0	0	0	0	0	0	0	0	0	0	0	0	0	0	0	0	0	0	0	0	0	0	0	0	0	34.5788	65.0128	97.759	100	100
	309	FP	4.7731	0.206	0.0905	0	0.0905	3.1776	0.3964	0.3976	0.6085	0.7254	7.0594	1.5982	0.9914	1.6986	2.0475	1.7527	0.0721	0.0721	0.0721	0.0721	7.7798	0	0	0	0	2.9026	0	0	0	0	100
		WT	2.8598	0.6038	0	0.6038	0	3.8079	2.0671	2.0671	2.0671	0	2.978	0.3374	1.6862	1.0546	0.5877	0	0	0	0	0	1.1539	0	0	0.3715	0.3715	6.8635	0	0	0	0	45.8102	100
		Alpha	1.4978	0	0	0	0	6.2755	4.0834	3.8933	3.8933	0	5.707	0	3.0843	1.9968	1.0098	1.3579	0	0	0	0	0.7714	0	0	1.7493	1.7493	1.2495	0	0	0	0	32.9949	83.0545	100
		Beta	0.4718	0	0	0	0	4.2992	3.7155	3.7155	3.7155	0	5.4164	0	2.3698	1.8573	1.0415	0.4718	0	0	0	0	1.4801	0	0	0	0	1.9488	0	0	0	0	52.422	85.3182	91.8087	100
		Gamma	1.6391	0	0	0	0	1.1806	0.2239	0.0651	0.0651	0	4.6476	0.1772	1.5196	1.7008	0.5259	0.7163	0	0	0	0	2.0468	0	0	0.8334	0.8334	1.0005	0	0	0	0	45.9711	85.0402	70.4945	72.6812	100
	310	FP	6.4885	0.408	0	0	0	7.8558	2.4645	0.6168	0.7234	0.7235	9.4336	1.985	1.2243	2.364	1.31	3.3741	0	0	0	0	1.2708	0	0	0	0	3.3111	0.3009	0.3009	0.3009	0.3009	2.0088	0	0.3425	0.3425	0.3425	100
		WT	5.1923	0.5645	0	0	0	0	3.9241	0	0	0	6.6759	0	0	0	0	0	0	0	0	0	6.5929	0	0	0	0	0	0	0	0	0	17.6184	0	0	0	0.3804	28.9312	100
		Alpha	8.8783	0	0	0	0	0.449	4.8973	0	0	0	4.5271	0	0	0	0	0	0	0	0	0	6.1321	0	0	0	0	0	0	0	0	0	6.1321	0	0	0	0	24.7374	91.7841	100
		Beta	8.3744	0	0	0	0	0	3.2248	0	0	0	4.5939	3.3626	3.3626	0	3.3626	0	0	0	0	0	8.824	0	0	0	0	0	0	0	0	0	8.824	0	0	0	0	22.7937	96.1572	96.6374	100
		Gamma	8.1513	0	0	0	0	0	4.2118	0	0	0	6.1153	1.8516	1.8516	0	1.8516	0	0	0	0	0	8.439	0	0	0	0	0	0	0	0	0	6.0518	0	0	0	1.4143	26.9911	89.276	90.0353	88.1679	100
			FP	WT	Alpha	Beta	Gamma	FP	WT	Alpha	Beta	Gamma	FP	WT	Alpha	Beta	Gamma	FP	WT	Alpha	Beta	Gamma	FP	WT	Alpha	Beta	Gamma	FP	WT	Alpha	Beta	Gamma	FP	WT	Alpha	Beta	Gamma	FP	WT	Alpha	Beta	Gamma
			002					003					303					304					307					308					309					310

## Sheet: Figure 3a
Figure 3a
		Clone ID	Concentration (µg/mL)
	WT	47172.56419.1	11.546
		48373.724818.3	1.539
		47051.14923.3	1.499
		47335.010918.9	0.497
		47188.76217.6	0.474
		46968.33626.9	0.41
		47174.26320.1	0.333
		46792.914220.3	0.332
		47223.16120.0	0.286
		48689.720722.1	0.275
		Clone ID	Concentration (µg/mL)
	Alpha	47172.56419.1	6.196
		48373.724818.3	1.269
		47051.14923.3	0.586
		46792.914220.3	0.356
		47188.76217.6	0.33
		47335.010918.9	0.254
		46792.414319.4	0.226
		48389.224318.5	0.186
		47223.16120.0	0.184
		48432.725319.4	0.18
		Clone ID	Concentration (µg/mL)
	Beta	48373.724818.3	1.669
		47172.56419.1	1.069
		47051.14923.3	0.765
		46792.914220.3	0.543
		46792.414319.4	0.387
		48432.725319.4	0.345
		48389.224318.5	0.326
		47838.418517.3	0.221
		48372.324718.9	0.197
		48511.823018.9	0.106
		Clone ID	Concentration (µg/mL)
	Gamma	48373.724818.3	1.54
		47051.14923.3	0.758
		48689.720722.1	0.553
		46792.914220.3	0.43
		46792.414319.4	0.3
		47838.418517.3	0.278
		48389.224318.5	0.262
		48372.324718.9	0.214
		48432.725319.4	0.157
		48511.823018.9	0.133

## Sheet: Figure 3c
Figure 3c
	Cluster	WT	Alpha	Beta	Gamma
	47172.56419.1	11.5	6.2	1.1	0.1
	48373.724818.3	1.5	1.3	1.7	1.5
	47051.14923.3	1.5	0.6	0.8	0.8
	47335.010918.9	0.5	0.3	0.1	0
	47188.76217.6	0.5	0.3	0.1	0
	46792.914220.3	0.3	0.4	0.5	0.4
	48689.720722.1	0.3	0	0	0.6
	46792.414319.4	0.3	0.2	0.4	0.3
	48389.224318.5	0.2	0.2	0.3	0.3
	48432.725319.4	0.2	0.2	0.3	0.3
	All	21.7	12.2	7	6.7

## Sheet: SI Figure 6a
SI Figure 6a
		Clone ID	Concentration (µg/mL)
	WT	48655.244920.1	18.144
		47361.020818.4	1.418
		48623.545521.6	1.068
		46780.012418.0	0.873
		47814.735415.0	0.819
		47539.517923.1	0.624
		48880.548318.0	0.419
		47017.06926.6	0.398
		48751.946920.0	0.357
		47620.228321.5	0.332
		Clone ID	Concentration (µg/mL)
	Alpha	48655.244920.1	1.274
		47361.020818.4	1.026
		46780.012418.0	0.966
		50677.21724.9	0.754
		48315.644227.2	0.434
		47814.735415.0	0.411
		49627.938722.2	0.282
		48880.548318.0	0.58
		47931.625918.6	0.258
		48618.245616.3	0.255
		Clone ID	Concentration (µg/mL)
	Beta	50677.21724.9	1.344
		48315.644227.2	0.996
		49627.938722.2	0.402
		48618.245616.3	0.353
		49830.836222.2	0.314
		47378.620022.1	0.307
		50385.9224.5	0.29
		50879.9824.9	0.263
		50531.21124.9	0.232
		50531.21114.9	0.221
		Clone ID	Concentration (µg/mL)
	Gamma	46780.012418.0	1.224
		49627.938722.2	0.392
		48880.548318.0	0.358
		48618.245616.3	0.339
		49830.836222.2	0.309
		47814.535415.0	0.285
		47629.428524.6	0.284
		47378.620022.1	0.273
		47453.714120.2	0.216
		48373.42620.0	0.205

## Sheet: SI Figure 6c
SI Figure 6c
	Cluster	WT	Alpha	Beta	Gamma
	48655.244920.1	18.1	1.3	0.2	0.1
	47361.020818.4	1.4	1	0	0
	46780.012418.0	0.9	1	0	1.2
	50677.21724.9	0.1	0.8	1.3	0.1
	48315.644227.2	0.1	0.4	1	0
	47814.735415.0	0.8	0.4	0	0.3
	49627.938722.2	0.1	0.3	0.4	0.4
	48880.548318.0	0.4	0.3	0.2	0.4
	48618.245616.3	0.1	0.3	0.4	0.3
	48623.545521.6	1.1	0.1	0	0.3
	All	31.6	14.6	10.9	9.5
